# Supplementary material for: PD-L1 Expression and Comprehensive Genomic Profiling in Advanced NSCLC: A Single-Centre Experience
Source: Int J Mol Sci. 2025 Jul 1;26(13):6348. doi: 10.3390/ijms26136348 (PMC12249841; doi:10.3390/ijms26136348)
Supplement: Supplementary file 1 [file ijms-26-06348-s001.zip]

Archive with 1 entries (1 files):
- ijms-3674493-supplementary.pdf
